# Supplementary material for: Inclusion of Safety-Related Issues in Economic Evaluations for Seasonal Influenza Vaccines: A Systematic Review
Source: Vaccines (Basel). 2021 Feb 2;9(2):111. doi: 10.3390/vaccines9020111 (PMC7913116; doi:10.3390/vaccines9020111)
Supplement: Supplementary file 1 [file vaccines-09-00111-s001.xlsx]

## Sheet: Sheet1
study identification including references from the main article	Type of economic evaluation CEA; CBA; CMA; CUA	Study perspective	Type of vaccine used and its comparator	Population characteristics Health condition; gender; age	Location/ geographical info	Settings	Time period year/ time frame	Cost data total costs and AEFI costs	Cost data -comparator total costs and AEFI costs	Curency used	Pricing periode/date	AEFI data what AEFI are considered	other AEFI-related data frequency; duration days; other	AEFI-data sources *	How the AEFI were ascertained, and in what time period	Funding	Authors conclusions	Other relevant data
Brogan et al. 2017 [73]	CEA &CUA	societal perspective	seasonal quadrivalent vs trivalent inactivated influenza vaccine	US population only	USA	model-based study	10 years 2012/2013-2021/2022	10 year average annual result for the base-case analysis (2012-2022) for IIV3 Total direct medical costs=16.277.026.239 Vaccine-related AE management=9.108.966 Total Indirect costs=109.568.786.671 Total costs=125.845.812.911 *all health an cost outcomes were discounted to 2012 using an annual discount rate of 3% Cost per AEFI: Anaphylaxis: 0-2y =3864; 3-4y =3864; 5-17y = 3864; 18-49y =592; 50-64y…	10 year average annual result for the base-case analysis (2012-2022) for IIV4 Total direct medical costs=16.176.911.683 Vaccine-related AE management=9.108.966 Total Indirect costs=102.615.203.315 Total costs=118.792.114.997 *all health an cost outcomes were discounted to 2012 using an annual discount rate of 3%	US$	2013-2014	anaphylaxis GBS	the model included costs and QALY losses for AEFI; incidences of anaphylaxis and Guillain-Barre syndrome were 1 per 4 million and 1 per million, respectively. QALYs loss per AE were 0.020 and 0.141, respectively.	cost data: Gold et al., Oxford University Press, 1996. cost per AEFI:Prosser et al.,Emerg Infect Dis 2006; Prosser et al., Pharmacoeconomics 2008; 26:163-78; United States Department of Labor: Bureau of Labor Statistics. Available at http://data.bls.gov/times eries/cuur0000SAM QALYs lost per AEFI: Prosser et al.,Health Qual Life Outcomes 2005	taken from published literature/ no validation methods and its time period were reported	GSK study HO-11-755	"Model ﬁndings predict that IIV4 would result in substantially fewer cases of seasonal inﬂuenza, fewer inﬂuenza-related complications and deaths, and more QALYs accrued versus IIV3.IIV4 is more cost effective when indirect costs are considered."
Xu et al. 2016 [74]	CEA &CUA	societal perspective	seasonal inactivated influenza vaccination vs no vaccination	a cohort of 5.2 million pregnant women and their infants aged <6 months; two hypothetical populations: pregnant women and infants	USA	model-based study	3 influenza seasons 2010/2011; 2011/2012; 2012/2013	the total annual program costs included the costs of vaccine, vaccine administration, and AEFI; Base case results for vaccination strategy among pregnant women in the United States/total values for program cost (US$): 2010-2011 =77,600,368; 2011-2012= 77,600,368; 2012-2013= 77,600,368 cost inputs used in the model Guillain-Barré syndrome (US$)=46165 Adverse effects Medications (US$) =0,89	not vaccinated	US$	2013	GBS	Probabilities and cost inputs used in the model Health Utility index -AEFI: Minor=0,99 GBS=0,5	cost and utility data: Roberts et al. Obstet Gynecol 2006; Beigi et al. Clin Infect Dis 2009; Myers et al. Am J Obstet Gynecol 2011	taken from published literature/ no validation methods and its time period were reported	no information	"Inﬂuenza vaccination for pregnant women can reduce morbidity from inﬂuenza in both pregnant women and their infants aged <6 months. Seasonal inﬂuenza vaccination during pregnancy is cost-saving during moderate to severe inﬂuenza seasons."	The probability of AEFIassociated with inﬂuenza vaccination was assumed to be the same for pregnant women as for the general population.
Leung et al. 2016 [75]	CEA &CUA	health-care provider perspective	intradermal (ID) vs intramuscular (IM)	eldery, 65 years old	China, Hong Kong	model-based study	1 year	cost of treatment of AEFI =0,935	no difference distinquished	US$	2016	injection site reaction headache fever myalgia	probability of IM AEFI=0,054 relative risk of AEFI with ID versus IM vaccine=1 utility loss of AEFI=0,05 length of AEFI (days)=2	probability of IM: Jefferson et al. Cochrane Database Syst Rev 2010; Vellozzi et al. Clin Infect Dis 2014; relative risk ID vs IM: Pileggi et al. BMC Infect Dis 2015; utlity data: Lee et al. Vaccine 2009;27:7110–5. duration data: assumption Cost of treatment of AEFI: from OTC product prices	taken from published literature/ no validation methods and its time period were reported	Nil	"An inﬂuenza vaccination program offering ID vaccine to elderly who had declined IM vaccine appears to be a highly cost-effective option."	Vaccine-related side effects and self-care of inﬂuenza were mostly treated by over-the-counter (OTC) products and the costs were estimated by the costs of OTC analgesic, antipyretics, and common cold products. The incidence of vaccine-associated Guillain–Barré syndrome was extremely low (approximately 1 in 1,000,000) ,and was not included in the present model.
Meeyai et al. 2015 [47]	CEA	societal perspective	trivalent inactivated influenza vaccine (TIV) or trivalent live-attenuated influenza vaccine (LAIV)	school and preschool aged children 5 different age groups (2-17yaers)	Thailand	model based study: 6-17 school based vaccination 2-5 in hospital Model fitting was based on 4 y of data (April 2005–March 2009) derived from the national influenza surveillance network in Thailand.	2005-2009	direct medical cost due to vaccine adverse events: 2-5y = 0,029; 6-11y )= 0,018; 12-17y= 0,005 direct non-medical costs due to vaccine adverse event: 2-5y= 0,08; 6-11y= 0,04; 12-17y= 0,02	no difference distinquished	Thai baht	all costs were adjusted to 2012 Thai baht using the Consumer Price Index	the cost of medically attended GBS was considered both in influenza infection and vaccination groups	DALYs lost per vaccine dose due to AEFI: Mean(95%CI)= 3 × 10 -8 (3x10 -9 ; 3x10 -7) indirect or time cost due to seeking treatment from AEFI : 2-5y = 0,017; 6-11y= 0,009; 12-17y= 0,006	costs : Dieleman et al. BMJ. 2011; Riewpaiboon A. HITAP 2011 probabilities: Dieleman et al. BJM 2011 Belshe et al. J Pediatr. 2000; Neuzil et al.Pediatr Infect Dis J 2001. durations: Stowe et al. Am J Epidemiol 2009 disability weight: Prosser et al. Health Qual Life Outcomes 2005; authors assumptions	taken from published literature/ no validation methods and its time period were reported	World Health Organization ( 2012/259630-0, Reg. File: V21-TSA-011); The Medical Research Council and Department for International Development (grant number MR/K006924/1) and works within the Wellcome Trust-Mahidol University-Oxford Tropical Medicine Research Programme supported by the Wellcome Trust (089275/Z/09/Z).	"Vaccinating school-aged children with LAIV is likely to be cost-effective in Thailand in the short term, though the long-term consequences of such a policy cannot be reliably predicted given current knowledge of influenza epidemiology and immunology."	Health outcome components: Probability of medically -attended vaccine-related AE: Injection site reaction 2y =0.003; 3-4 y= 0.002; 5-11y= 0.001;12-17y= 0.0003; Systemic reaction (fever) 2y= 0.011; 3-4y= 0.009; 5-11y= 0.004; 12-17y= 0.0003; Anaphylaxis 0.000001; Relative risk for Guillain-Barré syndrome after seasonal inﬂuenza vaccination 1.5; Length of hospital stay for an episode of anaphylaxis …
Damm et al. 2015 [27]	CUA	the economic analysis takes three perspectives: (1) a societal perspective (including all direct and indirect costs), (2) a narrow third-party payer perspective (including reimbursed direct health care costs only) and (3) a broad third-party payer perspective (accounting for all reimbursed direct costs and speciﬁc transfer payments). In the German health care system the third-party payer is repre…	injectable trivalent inactivated inﬂuenza vaccine (TIV) and the nasal spray live attenuated inﬂuenza vaccine (LAIV)	children 2-17, childhood inﬂuenza vaccination programme in addition to the current practice of focussing on people with chronic conditions and the elderly.	Germany	model-based study	10-year outcomes in terms of costs and various disease consequences , from the 2001–2002 to the 2010–2011	direct unit cost-Cost by age (<2y NA info) treatment of LAIV assossiated adverse events costs in €, TPP(Third party payer) vs PCP (Patient co-payments) GP conultation 2-6y = 41,77 vs na ; 7-12y =30,84 vs na; 13-17=30,84 vs na; runny nose 2-6y = 1,76 vs na; 7-12y=2,16 vs na; 13-17= na vs 2,38 headache 2-6y=2,83 vs na; 7-12y =1,27 vs na; 13-17=na vs 1,34 fever 2-6y=2,83 vs na; 7-12y=1,27 vs na; 13-…	adverse events associated with inﬂuenza vaccination were only incorporated for children who received LAIV; no ADR for TIV discussed.	€	all costs are reported in euro (€) at 2012 price level. All future costs and beneﬁts were discounted at 3 % according to German guidelines on economic evaluation in health care.	runny nose in children headache in children fever in children sore throat in children muscle aches in children vomiting in children	the probabilities of these AEFI were based on the absolute differences between LAIV and placebo observed in clinical trials within 10 days after the ﬁrst dose. Probability of LAIV-related AEFI in % Runny nose in children 2–6 years 13.5 Runny nose in children 7–17 years 3.9 Headache in children 2–6 years 1.8 Headache in children 7–17 years 6.2 Fever in children 2–6 years 5.5 Fever in children 7–17…	unit costs for health care utilisation were drawn from German sources only; drug costs were derived from a German pharmaceutical database: Lauer-Taxe using January 2012 information and considering current manufacturer rebates as well as pharmacy discounts. probabilities: MedImmune: FluMist Scientiﬁc product monograph 2010–2011. Gaithersburg (2010) Ambrose et al. Inﬂuenza Other Respir. Viruses 5, …	taken from published literature/ no validation methods and its time period were reported	AstraZeneca Germany	"Adopting universal inﬂuenza immunisation of healthy children and adolescents would lead to a substantial reduction in inﬂuenza-associated disease at a reasonable cost to the German statutory health insurance system. "
Giglio et al. 2012[28]	CUA	not clearly stated	seassonal influenza vaccine vs ILI (non-vaccinated)	6 mo–5 y-old population	Argentina	model-based study	not precised in the study	for each vaccination program, the economic metric considers public investment for pediatric influenza vaccination (vaccine purchase, vaccine administration costs and costs of AEFI)	NA	US$	2009	not specified	for vaccinated individuals, the probability of vaccine adverse events is 1%; and adverse events are always assumed to require consultation with a physician	probability: Califano G., Sociedad Argentina de Pediatria 2011	taken from published literature/ no validation methods and its time period were reported	Sanofi pasteur.	"Implementing influenza pediatric vaccination programs can be highly cost-effective through individual- and community protection against the disease."
Ding et al. 2012 [59]	CBA	societal perspective and a third-party perspective.	trivalent injectable inactivated vaccine vs non-vaccinated	hypothetical cohort of 1.47 million U.S. postpartum woman	USA	model-based study	1 year	direct costs included vaccine acquisition and administration costs, vaccine-associated adverse events costs, and expenses to treat complications of clinical influenza for both mothers and infants. direct costs- medical costs of AEFI-base case input: Systemic reaction = 163; Anaphylaxis= 543; Guillain-Barré syndrome=79,069	NA	US$	2010	local (soreness at the vaccination site) or systemic reactions (fever, headache, or myalgias), anaphylaxis, GBS	probability variables used in the model vaccine (trivalent injectable inactivated vaccine)associated AEFI in % base case: local reaction (not medically attended) =44 systemic reaction=1,1 anaphylaxis = 0,000025 GBS =0,0001	costs and durations: Prosser et al. Pharmacoeconomics 2008; Haber Pet al. JAMA 2004 probabilities: CDC Recommendations of the Advisory Committee on Immunization Practices (ACIP), 2011. Neuzil et al. N Engl J Med 2000; Vellozzi C et al. Vaccine 2009; Haber Pet al. JAMA 2004	taken from published literature/ no validation methods and its time period were reported	Supported by the Centers for Disease Control and Prevention, U.S. Department of Health and Human Services, Award 1U01IP000192.	"Postpartum influenza vaccination is a cost-beneficial approach for prevention of maternal and infantile influenza from a societal perspective".	Local reactions, which most commonly include soreness at the vaccination site lasting 2–3 days, are rarely medically attended. Systemic reactions most commonly include fever, headache, or myalgias. Anaphylaxis is rare and may manifest as respiratory difficulty, urticaria, vomiting, hypotension, decreased consciousness, or shock. Guillain-Barre´ syndrome at a rate of approximately one additional c…
Skedgel et al. 2011 [29]	CUA	health system peyer perspective	universal vaccination vs no vaccination	pregnant woman	Canada-Nova Scotia	model-based study	1 year	GBS annual cost E=$135465	NA	Canadian $	2010	GBS	probabilistic parameters, Expected value(E); relative utility weight, GBS :E=0,25 GBS per 100000 (no vaccination): E=1,90 GBS per 100000(vaccination): E=0,54 relative risk of GBS(influenza event): E=15,32 GBS per 100000(influenza) E=29,10 annual cost, GBS E=$135465	GBS utility: Lehmann et al. Lancet Infect Dis 2010; GBS cost: Consumer Price Index, available at: http://www40.statcan.ca/101/cst01/econl61d.htm	taken from published literature/ no validation methods and its time period were reported	Capital Health Research Fund	"Universal vaccination of pregnant women appears cost-effective when delivered by Public Health Cinics or as part of a routine family practitioner prenatal visit. Targeted vaccination of pregnant women with co-morbidities can be cost-saving, but the possibility of higher vaccine uptake with a universal compared to a targeted strategy must be considered in addition to costs in program planning."	Health-related utility is calculated assuming a multiplicative utility function, where the utility associated with any particular state is the product of baseline utility and specific health state utility (e.g., the health-related utility associated with influenza is 0.95 x 0.58 = 0.551). The utility penalty associated with influenza is calculated as the difference between baseline utility and th…
Lee et al. 2012 [30]	CUA	societal perspective	‘universal’ inﬂuenza vaccine compared to the standard annual inﬂuenza vaccine	2-18 years old	USA	model-based study	the time horizon for the model is the child’s lifetime.	data imputs Costs $US-Treatment of AEFI=0,79	no diference distinguished	US$	2010	not specified	duration-Time after AEFI=0,75 utilities(QALYs)-One year of life- AEFI=0,95 probabilities-AEFI=0,03	cost: PDR Red Book: Pharmacy’s Fundamental Reference. Montvale, NJ: Thompson Healthcare, Inc., 2010. duration: Centers for Disease Control and Prevention. http://www.cdc.gov/vaccines/vac-gen/sideeffects.htm#ﬂu QALY: Tengs TO et al. Med Care 2000; Probability: Belshe RB et al. N Engl J Med 2007	taken from published literature/ no validation methods and its time period were reported	National Institute of General Medical Sciences Models of Infectious Disease Agent Study (MIDAS) (1U54GM088491-0109), the National Library of Medicine (5R01LM009132-02), and the Centers for Disease Control and Prevention (CDC) University of Pittsburgh Center for Advanced Study of Informatics (1P01HK000086-01).	"Although development of a universal vaccine requires surmounting scientiﬁc hurdles, our results delineate the circumstances under which such a vaccine would be a costeffective alternative to the annual inﬂuenza vaccine.
Lee et al. 2011, Vaccine [51]	CEA	patient perspective	trivalent inactivated vaccine (TIV) and live attenuated inﬂuenza vaccine (LAIV).	18-49y standard risk adults	USA	model-based study	not precised in the study	data inputs for model variables. costs (US$) AEFI: minor side effects=15,61 hospitalization for major side effects:Commercial insurance=1555,01; Uninsured= 5247,99 ICU: Commercial insurance=2610; Uninsured=10577,82	there is no different values for costs for handeling AEFI of the 2 vaccinethere , however there is diference in the probabilities.	US$	2009	minor AEFI-includes local inflammation or minor systematic flu-like symptoms, requiring self-treatment with ibuprofen. major AEFI-GBS intensive care unit (ICU) from major AEFI	probabilities (%) Mean LAIV major AEFI=0,002 major AEFI ICU=33 minor AEFI =5 TIV major AEFI=0,0003 major AEFI ICU=33 minor AEFI=5	costs: for minor AEFI:Physicians’ Desk Reference Inc. Red book. Montvale, NJ: Thompson Reuters; 2009. hospitalization for major AEFI and ICU:Claxton et al. Health Research & Educational Trust; 2009; Hadley et al, Health Aff 2008; Agency for Healthcare Research and Quality.: http://www.hcupus.ahrq.gov/nisoverview.jsp. probability data: major TIV: Vellozzi et al. Vaccine 2009; major LAIV: Izurieta …	taken from published literature/ no validation methods and its time period were reported	Supported by the National Institute of General Medical Sciences Models of Infectious Disease Agent Study (MIDAS) through grant 5U54GM088491-02, the National Library of Medicine (NLM) through grant 5R01LM009132-03, the U.S. CDC through grant 5P01HK000086-02 and the Bill and Melinda Gates Foundation through the Vaccine Modeling Initiative (VMI).	" Aside from vaccine cost and attack rate, one of the biggest drivers of vaccination costs was the time required for vaccination, so decision makers may want to focus on ways to reduce this time, such as bringing vaccination to individuals (e.g., at work, churches, or other normally frequented locations). Ideally, reducing the time demand and cost of immunization for patients will help improve in…	"Patients who received the vaccine had probabilities of experiencing major or minor side effects or both. Minor side effects included local inﬂammation or minor systemic ﬂu-like symptoms, requiring self-treatment with ibuprofen. Guillain-Barré syndrome (GBS), an autoimmune disorder of the peripheral nervous system, was the only major side effect onsidered; all cost and probability data relating t…
Jit et al. 2011 [31]	CUA	a health service perspective	seasonal influenza vaccine vs no vaccination	pregnant woman	England and Wales	model-based study	2 years	no cost data related to AEFI	NA	£	2008	mild AEFI in adults ; systemic AEFI to vaccination were assumed to occur in about 1% of vaccinated individuals and be equivalent to having inﬂuenza for a single day	no serious AEFI in pregnant women or their children, however the vaccine is associated with a raised risk of mild adverse events in adults; no signiﬁcant quality of life implications.	probability: Turner et al. Vaccine 2006; Demicheli et al. Cochrane Database Syst Rev 2007; Mak et al. Lancet Infect Dis 2008.	taken from published literature/ no validation methods and its time period were reported	The funding agreement ensured the authors’ independence in designing the study, interpreting the data, writing and publishing the report.	"Most of the beneﬁt of vaccination is in preventing symptomatic episodes, regardless of health care resource use. Extending vaccination beyond December is unlikely to be cost-effective unless there is good protection into a second inﬂuenza season."
Lee et al. 2010, Vaccine [60]	CBA	employer's perspective	LAIV vs TIV seasonal vs pandemic	employees	USA	model-based study, across each of the top 22 major occupational groups in the United States	no time horisont defined	no cost data related to AEFI	NA	US$	2009	no specifed	vaccine AEFI (days)=0,75	duration: CDC. Possible side-effects from vaccines; 2009.	taken from published literature/ no validation methods and its time period were reported	National Institute of General Medical Sciences Models of Infectious Disease Agent Study (MIDAS) through grant 1U54GM088491-0109, the National Library of Medicine (NLM) through grant 5R01LM009132-02, and the Centers for Disease Control and Prevention (CDC) through grant 1P01HK000086-01.	"Implementing workplace seasonal or pandemic influenza vac- cination appears to be relatively inexpensive and potentially cost-saving for a wide variety of employers in diverse industries."
Beigi et al. 2009 [32]	CUA	societal and third-party payor perspectives	single and 2 dose vaccine (seasonal trivalent inactivated influenza vaccine) vs no vaccination(lab.confirmed influenza)	pregnant woman	USA	model-base study -already scheduled visits for prenatal care where the inﬂuenza vaccine was administered	no time horisont defined	Cost, US$ Home treatment of vaccine-related adverse effects= 0.76	NA	US$	2009	not specified	Speciﬁc QALY values included =0.95 for the vaccine AEFI Probability: Adverse effects of vaccination, per dose 0.05 For the 2-dose strategy against pandemic strains, vaccine cost and probability of side effects were doubled, while all other parameters remained consistent with the single-dose model.	utilities: Smith et al. Am J Med 2002; Rothberg et al. Ann Intern Med 2003 Rothberg et al. Am J Med 2005 costs: Fleming T. Red book 2007: probability: Tengs et al. Med Care 2000	taken from published literature/ no validation methods and its time period were reported	The National Institutes of Health, National Institute of General Medical Sciences, Models of Infectious Disease Agent Study research network.	"Maternal inﬂuenza immunization is a highly cost-effective intervention at disease rates and severity that correspond to both seasonal inﬂuenza epidemics and occasional pandemics."	The safety proﬁle used for the current investigation was modeled with the same high level of safety noted in pregnancy using the seasonal trivalent inactivated inﬂuenza vaccine given identical manufacturing technology. Likewise, the decision not to include Guillain-Barre´ syndrome (GBS) as a side-effect of inﬂuenza vaccination may have underestimated the overall costs associated with vaccination.
Salleras et al. 2009[69]	CBA and CEA	family perspective	one dose of inactivated subunit inﬂuenza vaccine (Inﬂexal V®, Crucell-Berna) vs no vaccination	children 3-14 y, theoretical cohort of 1000 healthy preschool and school aged children	Catalonia (Spain)	model based study -vaccination attended in private paediatric ofﬁces- during the annual routine health examination	6 months	the cost of vaccine administration and the cost of treating AEFI were estimated by the paediatric team participating in the prospective cohort study. Direct vaccinating cost (vaccine, administration of the vaccine and adverse reactions) Estimated unit costs per event: AEFI (7.5% of 1000 vaccinated children) =1 euro per adverse reaction AEFI: Absolute numbers =1; Cost=76 Total direct costs with va…	NA Total direct costs without vaccination 1000 children= 22,075.80 Total indirect costs without vaccination 1000 children= 64,129 TOTAL COSTS=86,204	€	2000	not specified	NA	costs and probability: Salleras et al. Vaccine 2006	taken from published literature/ no validation methods and its time period were reported	no information	"The study was made from the family perspective, but the results are similar to those of other economic evaluations of the inactivated inﬂuenza vaccination made from the provider and societal perspectives."
Gao et al. 2008 [61]	CBA	medical insurance perspecitve	influenza vaccine vs no vaccine, the influenza vaccine for Zhejiang Tianyuan Biological Pharmaceutical Co., Ltd. Health Production of "Yu Ning"	town workers - the actual vaccination of influenza vaccine 362 417 people, 12,109 employers of Donfang Company -all of them joined the social health insurance program	Xi'an city China	survey carried out when the influenza vaccine was given one year ago	2000-2005	vaccine manufacturers to pay for treatment of AEFI of medical expenses $ 18,000. cost-benefit analysis: Cost = Direct Cost + Indirect Cost; Direct Cost = VaccineCost + injection costs; indirect costs = transportation costs + AEFI	compraed values for hospitalization but not clear if they included AEFI	yuan	2004	not specified	AEFI occurred in 3 cases. (the actual vaccination of influenza vaccine 362 417 people)	own cochord study - retrospective for 5 years 2000-2005	taken from their retrosprective survey study/ passive method after revceiving the vaccine	no information	"The Strategy to vaccinate the social-health-insured residents on influenza in Xi'an city had gained better economic benefits in reducing the hospitalization rate of respiratory system diseases and cardiovascular diseases for mild and old-aged persons."
Schmier et al. 2008 [70]	CBA & CEA	school perspective	intranasal LAIV vs no vaccination	school children 5-18	USA	school based trial (large-cluster controlled clinical trial)	single influenza season	AEFI (unit cost) = $1.58 costs per household during peak week and projected influenza season, intervention and control schools AEFI: peak week = $1,93 projected influenza season=$1,93	AEFI costs per household during peak week and projected influenza season, intervention and control schools: peak week =$0,15 projected influenza season=$0,15	US$	2006	NA	transportation associated with AEFI (unit cost)= $6.39	transportation data: Luce et al., 2001, inflated to 2006 cost per house hold: authors conclusions tiral data: ClinicalTrials.gov number, NCT00192218	taken from a trial study/ passive method after revceiving the vaccine	no information	"School-based immunization programs are cost-neutral after the peak week alone and cost-saving over an influenza season. By incorporating economic benefits of immunization to the household, we have provided a more comprehensive assessment of costs than prior analyses have done."
Navas et al. 2007 [56]	CEA	provider and societal perspective	inactivated virosomal subunit inﬂuenza vaccine vs no-vaccine	children 3-14 y	Catalonia (Spain)	in primary health care centers of the Catalan Health Service, a prospective cohort study carried out in healthy children aged 3–14 years	the time horizon of the programme was established at 6 months	the cost of treating AEFI was estimatd as 1 euro per AEFI; estimated unit costs per AEFI: (7.5% of 1000 vaccinated children) =1 euro per AEFI; absolute numbers =1; cost in Euros =75 total cost for vaccination=9425.00 (including AEFI costs) total indirect costs=13245.12 (from societal prespective, no AEFI cost icluded here) total provider perspective =20723.44 total societal perspective=35207.13	NA	€	2006	Local and mild	in the prospective cochord study, only 7,5% of vaccinated children presented adverse reactions, mostly local and mild.	own data from the prospective cochort study: Salleras et al.Vaccine 2006	taken from a prospective cohort study / no validation methods and its time period were reported in this article	no information	"The study shows that vaccination of children 3–14 years old with a single dose of inactivated subunit inﬂuenza vaccine in primary health care centers during the fall annual health examination provides socioeconomic beneﬁts to the society in addition to substantial health beneﬁts for the child."
Marchetti et al. 2007 [33]	CUA	societal and health care service	universal influenza immunization program with a virosomal adjuvanted vaccine (Inflexal (R) V; Berna Biotech-a Crucell company compared with current immunization practice (TIV and LAIV)	children 6-60 monts (5 years). According to forecasts of the population in Italy for the years 2005–2009, the healthy children population was limited to a cohort of 3,000,000 individuals aged 6–60 months	Italy	model-based study	two influenza seasons and built a probability distribution that considered the wide variability of attack rates reported in six influenza seasons. Outcomes presented in 5 year time.	health care cost-AEFI(€/dose)=4,04	NA	€	no info in the main article, 2002-2003 from the reference article	fever as the most relevant AEFI after the administration of the first-dose	AEFI occur mainly after the administration of the first-dose ( fever in 10% of all vaccinated children or rate of 0,1)	rate and health care cost for AEFI: Esposito et al. Vaccine 2006; costs: from the manufacturer of Inflexal V (Berna Biotech—a Crucell company); additional costs of vaccination (personal, consumables for preparation and administration, and AEFI) the same values as reported in Italian trials; Esposito et al. Clin Microbiol Infect 2005; Prinicipi et al. Pediatr Infect Dis J 2003	taken from published literature/ no validation methods and its time period were reported	Berna Biotech—a Crucell company	"Administration of adjuvated influenza vaccine to children aged 6 to 60 months was highly cost‑effective for the health care service and cost saving for the society."
Prosser et al. 2006 [76]	CEA &CUA	not clearly stated	live attenuated (LAIV)with inactivated vaccines (IIV)	children in varying age and risk groups from 6 months to 17 years	USA	model-based study	1 year	US$ cost inputs-AEFI (most likely estimate an range) physician visit for injection site reaction =$61 (5 min visit. CPT code 99211) anaphylaxis =$2700 (ICD-9 codes: 999.4, 995.0, 995.6x) GBS= $23360 (CD-9code: 357.0)	NA	US$	2003	medically-attended episodes of injection site reactions, systemic reactions (defined as fever within 2–7 days of vaccination), anaphylaxis, and GBS	probabilities of medically-attended AEFI were highest for the youngest age group and declined as age increased; most likely estimate of: injection site reaction 6-23m= 0,008 ; 2y= 0,003; 3-4y= 0,002; 5-11y= 0,001; 12-17y= 0,0003 systematic reaction (fever-rates for children at high risk are 2 times higher) 6-23m= 0,013; 2y= 0,011; 3-4y= 0,009; 5-11y= 0,004; 12-17y= 0,003 anaphylaxis= 0,00000025 G…	AEFI were calculated by using a large database that reported payments for health insurance companies in the mid-Atlantic states of the United States (The Medstat Group, Ann Arbor, MI, USA); vaccination costs included vaccine dose costs, administration costs, medical attention for vaccine adverse events, and, if an additional visit was required, parent time costs from: American Academy of Pediatri…	taken from published literature/ no validation methods were reported; time period for occuring fever was within 2–7 days of vaccination, no time specified for anaphylaxis, and Guillain-Barré syndrome	Vaccine Safety Datalink Project and the Joint Initiative for Vaccine Economics of the National Immunization Program, Centers for Disease Control and Prevention.	"Routine annual influenza vaccination using IIV for children age >2 years not at high risk is likely to result in net health benefits, but cost-effectiveness ratios are likely to be less favorable than for children ages 6–23 months and children of any age with a high-risk condition. Cost-effectiveness among children decreases with increasing age, although risk status is more important than age in…	QALY losses quality adjustments for vaccination -related adverse effects (most likely estimate ; range) anaplylaxis 0,020 (0,006-0,041) GBS 0,141 (0,092-0,199) quality adjustments are included in the model as a one time decrement in utility for each temporary health state. Utility losses were calculated by dividing discounted time-traded off by respondent's discounted life expectancy.
Roberts et al. 2006 [34]	CUA	societal perspective	inactivated trivalente vaccine vs no vaccine	all pregnant women aged 18– 44 years	USA	model-based study	1 year	GBS= 100,800 medications=57.87	ILI as comparator	US$	2004	GBS	probabilities: GBS= 0.000001 medical visit related to AEFI= 0.01 (probability of AEFI from influenza vaccination and antibiotics is similar)	cost-GBS: Lasky et al. N Engl J Med 1998; medical visit related to AEFI: U.S. Census Bureau.http://www.census.gov/statab/ AEFI from vaccination: Harper et al. MMWR Recomm Rep 2005	taken from published literature/ no validation methods and its time period were reported	no information	"Universal vaccination with inactivated trivalent influenza vaccine is cost-saving relative to providing supportive care alone in the pregnant population."	In the vaccination arm the probability of adverse effects was included, as were the costs of each treatment. From the medical literature were obtained: 2) adverse effects from vaccination 3) Guillain-Barre´ syndrome
Esposito et al. 2006 [52]	CEA	individual and societal perspectives	two doses of an inactivated, trivalent, virosome-formulated subunit inﬂuenza vaccine (Inﬂexal V, Berna Biotech, Berne, Switzerland) vs no vaccination	healthy children aged 2–5y	Italy	single-centre, prospective, randomised, single-blind study in Italy during the 2002–2003 inﬂuenza season in accordance with the principles of the Declaration of Helsinki	2003-2004	direct costs related to AEFI requiring pharmacological treatment 4.04± 8.47 ; total costs 451.04± 493.40	NA	€	2002	systemic events Fever ≥38 ◦C rectal Sneezing Cough Vomiting local events Erythema/tenderness	occurrence of adverse events (AEs) after TIV (after first and after secon dose) systemic events fever ≥38 ◦C rectal 24 (11.9) 10 (5.0) sneezing 49 (24.3) 31 (15.3) cough 34 (16.8) 16 (7.9) vomiting 12 (5.9) 5 (2.5) local events erythema/tenderness 14 (6.9) 16 (7.9) total with at least one AE 59 (29.2) 30 (14.9) all of the systemic and local vaccine-related AEFI were lasting 1–2 days, and mild to …	their own trial data and Thiry et al. Vaccine 2004	taken from a prospective, randomized, single-blinded trial/ combined passive and active method used to monitor potential AEFI for 10 days after each vaccination	A grant from Wyeth Lederle Vaccines, Rome, Italy.	"Inﬂuenza vaccination of healthy children aged 2–5 years substantially reduces inﬂuenza-like illnesses and related costs in the children themselves and their families."	In order to assess the vaccine and drug therapies for AEs following vaccination and inﬂuenza-like illnesses during the surveillance, the list price of the prescription’s was considered (Informatore Farmaceutico 2003, Italy). No serious AEFI requiring the discontinuation of the vaccine schedule was reported. The proportion of children with systemic symptoms as well as that of the children experien…
Wang et al. 2005 [53]	CEA	not clearly stated	universal influenza vaccination vs no vaccination	elderly people aged 65 years and above	Taipei county, Taiwan	a prospective and population-based study targeted to 226,997 elderly people aged 65 years and above	between 1 October 2000 and 31 March 2001.	direct costs: AEFI= US$ 0.104 (Payment for one outpatient treatment (US$ 11.53)× rate of side-effect due to vaccination (1.8%) × half of these need outpatient treatment (0.5)) indirect costs: AEFI= US$ 0.107 (Rate of side effect due to vaccination (1.8%) × half of persons to accompany is required (0.5) × half of outpatient visiting (0.5) × time lost (4 h)× production value per hour (US$ 5.94)) Tr…	presented in incremental values compared with the total incremental values of vaccination	US$	2001	not specified	NA	direct costs: Huang et al. Formosan J Med 1999;3:661–6. and authors estimation, calculated value indirect costs: authors estimation, calculated value traveling fee: authors estimation, calculated value	taken from a prospective and population-based study/ no validation methods and its time period were reported	no information	"Universal vaccination program for the elderly people seems cost-effective in averting death or gaining life years."	Direct cost included vaccine cost, hospitalization cost due to complications, and cost caused by severe vaccine side-effect. Indirect cost consisted of traveling fee and production loss due to vaccination, severe vaccine side-effect, and hospitalization. Costs involved in other hospitalizations were not associated with inﬂuenza were also included. The productivity of a person aged over 65 years w…
Meltzer et al.2005 [67]	CBA	societal perspective	annual influenza vaccine vs no- vaccine	children 6m-14y, cohorts of 1000 children in three different age groups (6–23 months, 6–59 months, and 5–14 years), with different proportions of children with high risk conditions (100, 10, and 0%)	USA	model-based study	1 year	cost estimates of AEFI, using 18.3% increase in medical care portion of the CPI from 1995 to 2000, and assumed that : the total cost of vaccine-related side effects is US$ 3.85 per vaccine: for mild side effects= US$ 3.60; for GBS= US$ 0.24; for anaphylaxis= US$ 0.01	NA	US$	2000	mild side effects, GBS and anaphylaxis	NA	costs: Meltzer et al.Emerg Infect Dis, 1999	taken from published literature/ no validation methods and its time period were reported	The research was conducted as part of the authors usual employment, and no author received outside support or funding to conduct this research	"The probability of death, though rare, was the most inﬂuential distribution in the model. The number of high-risk children that receive inﬂuenza vaccine should be maximized to achieve improved health outcomes as well as cost savings."	The cost of the vaccination consists of the following: cost of vaccine plus cost of vaccine administration, value of travel time, time lost from work or other activities by parent/care giver, and cost of treating AEFI.
Gasparini et al. 2002 [62]	CBA	not clearly stated	annual influenza vaccine vs no- vaccine	elderly 65+	Italian region of Liguria	GP practices and telephone survey	1999-2000	vaccination costs for 304 elderly subjects costs related to vaccine AEFI requiring pharmacological treatment Lire (€)=98,100 (50.66) ; nine subjects had side effects requiring the administration of the following drugs: paracetamol one case (cost per package = 13,800 lire ( €7.13)), ketoprofen one case (cost per package = 7,300 lire ( €3.77)), ﬂuocinolone acetonide seven cases cost per package = 1…	total cost—vaccinated 11,635,401 6,009.18 total cost—non-vaccinated 58,470,913 30,197.71	lira(€)	not clearly stated	NA	percentage of subjects requiring pharmacological treatment=2.9%	Own trial data	taken from prospective study/no validation methods and its time period were reported	Research funding from the Ministry of Education, University and Research. Co-funded Research Programs—1999.	"The study, though carried out during a low epidemic year, conﬁrms the economic advantage of vaccination in the elderly."
Nichol, K.L. 2001 [63]	CBA	societal perspective	inactivated influenza virus vaccine vs no vaccination	18-64 working adults	USA	model-based study, low-cost settings: work site based clinics; coomunity health department clinics; or other non-traditional sites as public clinics in drug stores and grocery stores	1998-1999	direct costs for AEFI (medical care costs including health care provider vist, tests, and medications) direct cost per episode of vaccine for GBS=110674 direct costs of potential AEFI (mean costs per person vaccinated )= 0.64 indirect costs for work absenteeism due to AEFI. derivation equation=No.of work absenteeism days due to AEFI x 8h/d x hourly wage indirect costs of potential AEFI (mean cost…	total cost of vaccination (mean costs per person vaccinated)= 16,69 total cost averted-no vaccination(mean costs per person vaccinated)= 30,35	US$	1998	GBS	work absenteeism for potential AEFI due to vaccination, days per 1000 =10 No.of health care provider visits for potential AEFI, per 1000 persons= 5 GBS rate per 1 million persons = 1	GBS: Meltzer et al. Emerging Infect Dis. 1999; Lasky et al. NEngl J Med. 1998; absenteism and healtcare visits: author assumption and Nichol KL, et al. Arch Intern Med. 1996	taken from published literature/ no validation methods and its time period were reported	The author has received funds from vaccine manufactures.	"Vaccination on healthy work adults on average is cost saving supporting strategies of routine annual vaccination effitient and in low cost sites."
Nichol et al. 1995 [64]	CBA	societal perspective	inactivated influenza virus vaccine vs placebo vaccination (trivalent subvirion inﬂuenza vaccine containing 15 g of antigen from the component strains A/ Texas/36/91, A/ Shangdong/9/93, and B/Panama / 45/90; Fluzone, Connaught Laboratories, Swiftwater, Pa.) or placebo (vaccine diluent)	18 to 64 years old, employed full-time, with no medical conditions, such as chronic cardiopulmonary disease, diabetes mellitus, or other serious medical conditions, that would place them at high risk for complications of inﬂuenza	USA	randomized, double-blind, placebo-controlled trial	1 December 1994-31 March 1995	costs were calculated from the social perspective as combined direct costs= costs of vaccination+ costs of medical care for side effects- costs of medical care for disease averted and indirect costs= costs of work time lost for vaccination + costs of work loss due to side effects - costs of work loss averted. direct costs, medical care for AEFI (1 ofﬁce visit per 100 subjects) = 69,51 indirect co…	NA	US$	1994	fever tiredness feeling “under the weather” muscle aches headaches arm soreness	AEFI (reports form 7 days after the vaccination) expressed in % for placebo group, vaccinate group and P value: fever 6,1 6,2 0,96 tiredness 19,4 18,9 0,93 feeling “under the weather” 17,5 16,0 0,63 muscle aches 5,7 6,2 0,84 headaches 14,4 10,8 0,14 arm soreness 24,1 63,8 <0,001	own trial data	taken from randomized, double-blind, placebo-controlled trial/combined passive and active methods to monitor potential AEFI in time periode of 7 to 14 days after the injection	Grants from the Blue Cross Blue Shield of Minnesota Foundation and Connaught Laboratories.	"Vaccination against inﬂuenza has substantial health-related and economic beneﬁts for healthy, working adults."	Five interviews were completed during the follow-up period. The ﬁrst call was initiated 7 to 14 days after the study injection to collect information on side effects during the week after the injection.The estimate of two days of work lost per 100 vaccinations because of side effects of the vaccine was based on the observed, though statistically nonsigniﬁcant, differences between vaccine and plac…
Riddiough et al. 1983 [54]	CEA	not clearly stated	annual influenza vaccine vs no- vaccine	5 age groups: 1-3 3-14 15-24 25-44 45-64 >=65 low and high risk patients, both included	USA	data analyse (observational study)	1971/72-1977/78	the treatment cost of vaccines who had AEFI was estimated at $10.36 , the cost of a physician's visit. Age-specific estimates of disability were combined with the costs of treatment and maintenance to calculate the cost of GBS. Medicare Program: cost of vaccination and AEFI =>net cost for medicare program in $ =6 cost of treating GBS, 1976-1977 =>net cost for medicare program in $ = 0,01	NA	$	1978	the analysis incorporated the following AEFI: minor (fever, malaise, myalgia) and immediate (respiratory difficulties, skin eruptions) systemic reactions Guillain-Barré syndrome	CE-ratios included: -treating any AEFI and -reduced health from morbidity connected with any AEFI; occurance of systemic reactions in 5% of the vaccinées aged 18 years and in 13% of the vaccinées yonger than 18 years. It was assumed that a reaction would entail one day of nonbed disability	cost-doctor visit due to AEFI: Muller et al.Med Care 1979; 17:650-666. GBS related costs: Bentkover et al. National Center for Health Services Research, 1979; and Office of Technology Assesment, US Congress: Cost-effectiveness of Influenza Vaccination. Government Printing Office, 1981	taken from published literature/ no validation methods and its time period were reported	no information	"The results rase the issue of public policy to promote influenza vaccination among high-risk persons as a low-cost, preventive technology. "	The base case and sensitivity analysis included disability from GBS only in 1976-1977 period. The analysis used age-specific incidences of excess death and analysis used the disability from GBS that were estimated to have occurred among swine influenza vaccinées 1976-1977. These attack rates were combined with estimates of the disability days for patients with GBS to calculate the health effects …
Helliwell et al. 1988 [58]	CBA	Ontario Ministry of Health (MOH)	annual influenza vaccine vs no- vaccine (alternatives -current program for imunization and no program for imunization)	65+	Ontario, Canada	model based study -analyzing the vaccination programs at GP and hospitals for the inhospitalized patients	expected number of years in which there would be various attack rate, all around 1982	the costs of the program in 1982 comparing vaccine production, distribution, administration, and the treatment of the side effects was $ 1 337 700 AEFI-cost per immunization = $0.014 best estimate of total costs is therefore is $1,337,700; this represents $7.54 per vaccination.	NA	Canadian $	1982	not specified	NA	costs: Mandeli LA. Influenza: an update Clin Rev 1982; the standard ward costs for acute patients for 1981-82 and the average number of days stay for influenza and pneumonia patients was used to estimate hospitalization costs.; Hospital Statistics 1981-1982. Annual publication of the Ontario Ministry of Health. Tables 13A and 15: 107; the physician costs were those reimbursed by the Ontario Healt…	taken from published literature/ no validation methods and its time period were reported	no information	"Under most assumptions the analysis showed a net benefit from vaccination. This suggests that the present program should continue, although further research is required in order to advise on whether the program should be expanded."
Weaver et al. 2001 [35]	CUA	societal perspective	influenza and pleumcocal vaccines influenza vaccine vs no vaccination/deaseases (influenza and pneumonia)	65+	Seattle, Wash	analysis based on clinical trial data -in urban senior center , but vacines were also given in pharmacies, grocery stores, and the regional medicare provider review organization	October 14 - November 22, 1996	for each independent CEA there were preformed 5 different calculations, 2 for each group: 1) the total cost of the intervention (when relevant), vaccine(including treatment of AEFI), and treatment of illness 2) the total QALYs loss due to AEFI, morbidity, and mortality. cot of outpatient visit =$77	USA	US$	not clearly stated	not specified	values of other variables used in the cost-effectiveness: AEFI- incidence of non-bad disability day =5% AEFI-incidence of outpatient visit =0,05%	incidence of non-bed disability day: US Congress, Office of Technology Assesment, Cost-Effectiveness Anayisis of Influenza Vaccination, Washington, DC: Office Technology Assesment; incidence of outpatient visit: AbtAssociatd Inc. Cost Effectiveness Study of Medicine Coverage of the Influenza Vaccine: Final Report. Washington, DC: Health Care Financing Administration; 1993; cost of outpatient visi…	taken from trial and pulished data /no validation methods and its time period were reported	US Centers for Disease Control and Prevention, Atlanta, Ga, cooperative agreement U50/CCU011820-02, and Unated Way of King County, Seattle, Wash.	"The comunity based outreach initiative to promote the pneumococal and influenza vaccines was reasonably cost-effective at $35486 per QALY. "
Luce et al. 2008 [55]	CEA	societal perspective	LAIV vs TIV	healthy children 24–59 months of age.	USA	randomized clinical trial	2004-2005	AEFI-related costs (per episode): MSW = $ 62,92 (CPT Code 99213) reactogenecity=$ 1,81 OTC medication injection-site reaction=$1,81 OTC medication direct cost: office visit for an AEFI, influenza or AOM= $77 (CTP Code 99213) indirect costs: cost of lost day of work or ussusal activities = $218 civilian workers: employer costs	total and incremental average costs per vaccinated child vaccination costs LAIV cost $ (95% CI) and TIV cost $ (95% CI) adverse event costs 6,15 (3,06-8,05) and 8,06 (5,35-10,36) total vaccination costs 109.80 (104.83–112.93) and 102.09 (96.99–106.26)	US$	not clearly stated- ( trial is from 2004-2005)	MSW occurring within 42 day following vaccination and reactogenicity or injection site events occurring within 10 days following vaccination; MSW was deﬁned as the presence of wheezing on a physical examination conducted by a health care providerwith a new prescription for daily bronchodilator therapy; respiratory distress; or oxygen saturation <95%; reactogenicity events included runny nose, sor…	(LAIV, n = 2187; TIV, n = 2198) , n= number of vaccinated children clinical probabilities vaccine-associated adverse events (%) MSW LAIV= 2.15 TIV= 2.55 reactogenicity event LAIV=50.0 TIV= 41.2 Iinjection site event LAIV= 27.8 TIV= 33.8 emergency room visits due to MSW were estimated with probability: health state utilities (QALY) and duration MSW= 0,0851 utilities value MSW average number of sym…	data from the clinical trial supplemented with cost data from published literature: Belshe et al. N Engl J Med 2007; Sekhsaria et al. J Asthma 2004; Colice et al. J Asthma 2005; Davies st al.. Eur Respir J 2006; Gendo et al. Ann Allergy Asthma Immunol 2003; Loughlin et al. Pharmacoeconomics 2003; MAG Mutual Healthcare Solutions Inc. Physicians’ fee and coding guide (a comprehensive fee & coding r…	taken from trial and pulished data /no validation methods were reported, its time period for MSW occurring was 42 days, and for reactogenicity 10 days following vaccination	no information	"Due to its increased relative vaccine efﬁcacy over TIV, LAIV reduced the burden of inﬂuenza and lowered both direct health care and societal costs among children 24–59 months of age."	The model pathways consider the type of vaccine received, occurrence of vaccine-associated adverse events, episodes of uncomplicated and complicated inﬂuenza (i.e. inﬂuenza with acute otitis media (AOM) or lower respiratory infection (LRI)), and incidence of mortality. QALY losses were calculated based on the probability-weighted average number of life years lost due to mortality and time spent i…
Lee et al. 2011, Am J Kidney Dis. [36]	CUA	societal perspective	adjuvanted vs non-adjuvanted vaccine	adult hemodialysis patients	USA	model-based study	1 year	costs, treatment of AEFI, OTC medications= 0,78	comparations presented in the atricle tables with paramethars	US$	2010	each vaccinated patient had a risk of AEFI (ie, local pain or inﬂammation), which would require over-the-counter anti-inﬂammatory medications	utilities (QALYs) mean AEFI =0.95 probabilities: AEFI of the vaccine without adjuvant = 0.63 AEFI of the vaccine with adjuvant = 0.48	cost: PDR. Red Book. Montvale, NJ: Thompson Healthcare Inc; 2009. utilites: Tengs et al. Med Care. 2000; probabilities: Langley et al. J Infect Dis. 2010; Roman et al. Vaccine. 2010; Clark et al. N Engl Med. 2009	taken from published literature/ no validation methods and its time period were reported	National Institute of General Medical Sciences Models of Infectious Disease Agent Study through grant 5U54GM088491-02, the Vaccine Modeling Initiative, funded by the Bill and Melinda Gates Foundation, the National Library of Medicine through grant 5R01LM009132-03, and the Centers for Disease Control and Prevention through grant 5P01HK000086-02.	"Adjuvanted inﬂuenza vaccine with adjuvant cost $2 could be a cost-effective strategy in a standard inﬂuenza season depending on the potency of the adjuvant."
Lee et al. 2010, Am J Manag Care. [37]	CUA	societal and third party perspective	trivalent Inactivated (Killed) -TIV and Live Attenuated Influenza Virus Vaccines-LAIV compared in diferent months. In this study they compare 2 vaccination models: Childrens vaccination timing model and Childrens monthly influenza vaccination decision model	childrens 2-18 years old	USA	model-based study	1 full influenza season -September-June, in the model considered 8 influenza season - between 2000-2008	-treatment of AEFI =0.76 -the cost of AEFI consisted of the average wholesale price of ibuprofen, assuming 1 to 3 days of ibuprofen treatment	these values are not compared between the 2 vaccines because in interest of comparison are the 2 models	US$	2009	local AE; systematic AE	-probability of experiencing AEFI = 0,03 -duration of AEFI, local AEFI (requiring 1 day of ibuprofen treatment) or systemic AEFI (requiring 3 days of ibuprofen treatment). - -productivity losses from an outpatient visit comprised 4 hours of lost median wages (incurred by a parent missing 4 hours of work to bring a child to the clinic). -utility ( QALYs)=0.95	OTC cost for AEFI: Thomson Healthcare. Red Book 2007: Pharmacy's Fundamental Reference. Montvale, NJ: Thomson Reuters; 2007 Hospitalization due to AEFI: Jordan et al. Vaccine 2006; Probabilities and utility/ QALY due to AEFI: Gold et al. Med.Care.1998; Tengs et al. Med Care. 2000; Jefferson et al. Cochr.Database Syst Rev 2008; Vaccination AEFI: Belshe et al. N Engl J Med. 2007	taken from published literature/ no validation methods and its time period were reported	No finantial interest with any entity that would pose a conflict of interest with the subject metter of this article were reported.	"Policy makers should invest 6-9 milion dolars to vaccinate the children in september or october without expending any net cost."
Lee et al. 2009, Vaccine [38]	CUA	societal and additionaly third-party payer perspective	comparison between 2 models, the first -vaccination timing model- intake of vaccine at different month for estimating the timing and the second is comparing monthly vaccination with no vaccination.	65+	USA	model-based study	1 year, i.e., a single inﬂuenza season (September-June) Considered influenza seasons: 2000-2007	treatment of AEFI= 0.76	2 models compared- one only conserning the vaccination and the other is comparing the influenza vaccine with no vaccine	US$	2009	local AE; systematic AE	duration of AEFI: 1-3 days {local adverse effects (requiring 1 day of ibuprofen treatment) or systemic adverse effects (requiring 3 days of ibuprofen treatment)} ; utilityes, QALYs-Vaccine side effects = 0.95 probability of Clinical outcomes with vaccination-side effect=0,05	utility (QALY): Gold et al. MedCare 1998; Tengs et al. Med Care 2000; treatment: PDR. Red book 2008. Montvale, NJ: Thompson Healthcare, Inc.; 2008. probability: Rivetti et al. Cochrane Database Syst Rev 2006	taken from published literature/ no validation methods and its time period were reported	National Institute General Medical Sciences Models of Infectious Agent Study (MIDAS) grant U01-GM070708-05.	"The study suggest that vaccination is still cost-effective through the end of February."
Lee et al. 2009 Vaccine (adjuvated) [39]	CUA	societal and third-party payer perspective	standard inﬂuenza vaccine or adjuvanted inﬂuenza vaccine	65+	USA	model-based study	1 year, i.e., a single inﬂuenza season	treatment of AEFI: -local AEFI=0.72 -systemic AEFI=2.88	the compared values are given further in this table	US$	2007	local AE; systematic AE	durations: -local AEFI in days =1 -systematic AEFI in days= 2 utilities, QALYs: -systematic AEFI =0.80 -local AEFI =0,95 probabilities-standard infuenza vaccine: -systematic AEFI =0.11 -local AEFI =0,18 probabilities-inﬂuenza vaccine with adjuvant: -systematic AEFI =0.25 (0.23−0.28) -local AEFI =0,56	treatman: PDR Staff (ed.) Red Book, 2007 ed. Montvale, NJ: Thompson Healthcare Inc.,2007; duration: estimate ; utility: estimate; probability: Rivetti et al. Cochrane Database Syst Rev 2006; Govaert et al. BMJ 1993	taken from published literature/ no validation methods and its time period were reported	National Institute General Medical Sciences Models of Infectious Agent Study (MIDAS) through grant U01- GM070749.	"An adjuvanted vaccine that is 100% effective in overcoming immunosenescence remained dominant until its cost exceeded the standard vaccine cost by $65. In a single influenza season, the adjuvant would prevent 496,533 influenza cases, 171,981 hospitalizations, and 70,429 deaths."	In this model, the vaccine adjuvant not only lowered the patient’s probability of developing inﬂuenza but also lowered the chance of requiring hospitalization, developing pneumonia, and not surviving and raised the probability of local and systemic AEFI. The AEFI, inﬂuenza, hospitalization, and pneumonia each resulted in different decrements in QALY. After vaccination a person may develop local s…
Michaelidis et al. 2011 [40]	CUA	primary -societal; secondary - third party perspective	seasonal influenza vaccine vs no vaccination	eldery 65+ African-American and Hispanic populations. eldery minors (elderly Caucasian, African-American and Hispanic populations)	USA	model-based study	a one year cycle length and 10-year time period for the vaccination program to incorporate assumptions regarding diminishing annual returns of the minority vaccination program on the vaccination rate model with a one-year cycle length and lifetime time horizon. 2005	AEFI treatment =$0.76	NA	US$	2009	not specified	probability of AEFI= 0.05 (all probabilities represent annual event probabilities) duration of AEFI(days) = 2 utilities/Utility per day (QALY) of AEFI=0.95	cost: PDR. Red book 2009. Montvale, NJ: Thompson Healthcare, Inc.; 2009. probability: Rivetti et al. Cochrane Database Syst Rev 2006; utilities: Lee et al. Vaccine 2009;27:7110–5	taken from published literature/ no validation methods and its time period were reported	Medical student summer training award from the American Foundation for Aging Research and ongoing mentorship from the University of Pittsburgh School of Medicine Clinical Scientist Training Program.	"Probabilistic sensitivity analyses suggested that at willingness-to-pay thresholds of $50,000 and $100,000 per QALY saved, the likelihood of the vaccination program being costeffective was 38% and 92%, respectively. In an analysis using conservative assumptions, we found that a hypothetical program to ameliorate disparities in influenza vaccination rates has a moderate to high likelihood of bein…
Myers et al. 2011 [41]	CUA	societal perspective	TIV vs no vaccination	US population of pregnant women from 6-42 weeks of gestation and infants 6 months of age	USA	model-based study	from July 1 through June 30 of any 2 consecutive calendar years; used data from the years 2006-2007 in the base case	costs- base case value for: -minor AEFI= $0.81 -GBS= $42,180	NA	US$	2011	minor AEFI and GBS	probabilities: minor AEFI= 0.05 GBS= 0.0000005 utilities: minor AEFI= 0.99 GBS= 0.5 sensitivity analysis results: utilities: mild vaccine side-effects= < 0.952 when Incremental cost-effectiveness ratio (compared with no vaccine) >$100,000	costs: Beigi et al. Clin Infect Dis 2009; Roberts et al. Obstet Gynecol 2006; Frenzen et al. Neurology 2008; probabilities: minor: Beigi et al. Clin Infect Dis 2009; Roberts et al. Obstet Gynecol 2006; GBS: Haber et al. JAMA 2004; Vellozzi et al.Vaccine 2009	taken from published literature/ no validation methods and its time period were reported	Supported by an unrestricted grant to Duke University from GlaxoSmithKline, Inc. Publication of this article was supported by the Centers for Disease Control and Prevention and the Association of Maternal and Child Health Programs	"Delay of vaccination beyond November reduced both effectiveness and cost-effectiveness. The greatest population benefit from seasonal influenza vaccination in pregnancy was realized if pregnant women were vaccinated as soon as possible."
Prosser et al. 2011 [42]	CUA	societal perspective	LAIV vs IIV vs no-vaccination	hypothetical cohorts of healthy children aged 6 months to 4 years.	USA	Model-based study	1 year but also included the long-term effects of influenza and influenza vaccines (eg, death, long-term sequelae of influenzarelated illness, and vaccine-related adverse effects)	AEFI: wheezing episode= 186 [Costs of wheezing episode include cost of physician visit (CPT-4 code 99213) or emergency department visit (CPT-4 code 99283) and prescription medications (87% of children with a wheezing episode will be prescribed a bronchodilator)] medically attended AEFI including: injection site reactions, systemic reactions, anaphylaxis, and Guillain-Barre´ syndrome. Age 6-23 mo,…	medically Attended AEFI including: injection site reactions, systemic reactions, anaphylaxis, and Guillain-Barre´ syndrome. Age 6-23 m, IIV = 21 Age2y, IIV =14 Age 3-4 y, IIV =10	US$	2006	fever wheezing hospitalizations (injection side reaction; systematic reaction-fever; anapkylaxis; GBS) included in previous analyses	probability of medically attended AEFI Wheezing (LAIV only) 1) Age 6-23 mo, lower risk= 0.0121 2) Age 2 y, lower risk = 0.0037 3) Age 3-4 y, lower risk = 0.0016 4) Hospitalization for child with wheezing following vaccination Age 2-4 y = 0.0423 quality adjustments (disutility associated with AEFI) 1)Wheezing episode 0.0018 2)Anaphylaxis 0.02 3)Guillain-Barre´ syndrome 0.141 Quality adjustments we…	costs: July update to 2006 Medicare physician fee schedule files. http://www.cms.hhs .gov/; Physician’s Desk Reference Staff. 2006; Redbook: Pharmacy’s Fundamental Reference (Red Book Drug Topics) . Montvale, NJ: Thomson PDR; 2006. and Expert panel probability: Belshe et al. N Engl J Med. 2007; Belshe et al. http://www.nejm.org/doi/suppl/10.1056/NEJMoa065368/suppl_file/nejm_belshe_685sa1.pdf. ; C…	taken from published literature/ no validation methods and its time period were reported	Financial Disclosure: None reported. Funding/Support: Funding for this study was provided by the Centers for Disease Control and Prevention (CDC) through the Harvard/CDC Joint Initiative in Vaccine Economics.	Live attenuated influenza vaccine had comparable cost-effectiveness compared with IIV for children younger than 5 years under a wide range of assumptions about the incidence of adverse events. The cost-effectiveness of influenza vaccination for children remains favorable when considering new data for vaccine adverse effects. Cost-effectiveness ratios were comparable for LAIV and IIV for low-risk …	Results:Results were not sensitive to the inclusion of wheezing as an adverse event but were sensitive to a possible increase in the probability of hospitalization AEFI: This analysis incorporated medically attended wheezing episodes and hospitalization following wheezing, in addition to 4 adverse events ( injection side reaction; systematic reaction-fever; Anapkylaxis; GBS) included in previous …
Prosser et al. 2008 [43]	CUA	societal perspective	IIV (comparing each of the 3 settings with no vaccination) (i) no vaccination; (ii) inactivated influenza vaccine (IIV) in the traditional physician office setting; (iii) IIV in the mass vaccination setting; and (iv) IIV in the pharmacy setting.	population aged: 18–49, 50–64 and ≥65 years, risk status: high or low risk for influenza-related complications)	USA	trial based: variety of non-traditional settings, such as employer sites or retail stores and pharma- cies that use pharmacists to deliver vaccinations. - collected data through detailed telephone interviews.	1 year	physician visit for systemic reaction= $130–765 anaphylaxis, medical costs 18–49y = $432 50–64y =$464 ≥65y= $459 GBS medical costs = $62 903	NA	US$	2004	probabilities of AEFI: local reaction, IIVc (not medically attended) systemic reaction, IIV anaphylaxis GBS injection site reaction- Cost of local reaction was not included in model. productivity loss (days) due to GBS	anaphylaxis, productivity loss (days lost) 18–49y= 2.09 50–64y= 2.37 ≥65y= 2.77 probability of vaccine-related adverse events 1) Local reaction, IIV (not medically attended) = 0.44 2) Systemic reaction, IIV =0.011 3) Anaphylaxis =0.00000025 4) GBS= 0.000001 productivity loss (days) due to GBS =39.68	costs: Physision visit for systematic reaction-Assumed same as costs for influenza-related visit, varies by age; All other costs(Anaphylaxis and GBS), and the productivity loss data-from unpublished data (vaccination and AEFI were derived from primary data and from published and unpublished sources) probability of local AEFI: Edwards et al. J Infect Dis 1994; Bridges et al. JAMA 2000; Nichol et a…	taken from trial and pulished data /no validation methods and its time period were reported	Centers for Disease Control and Prevention through the Harvard/CDC Joint Initiative in Vaccine Economics.	"Using non-traditional settings to deliver routine influenza vaccination to adults is likely to be cost saving or relatively cost effective, even for healthy adults aged 18–64 years. The findings were relatively robust for adults aged ≥65 years, and were sensitive to assumptions on vaccine effectiveness and the time costs of vaccination for younger adults."	Direct medical costs for physician visits, influenza-related hospitalizations and vaccination-related adverse events were calculated using a large database reporting payments for health insurance companies in the mid-Atlantic US (The Medstat Group, Ann Arbor, MI, USA).
Tarride et al. 2012 [77]	CEA &CUA	payer (eg. Ministry of Health) perspective and a societal perspective	LAIV and TIV intranasal live attenuated influenza vaccine, trivalent (LAIV; FLUMIST ; MedImmune, Gaithersburg, MD) and injectable trivalent inactivated influenza vaccine (TIV).	children, 24-59 monts and 2-17 years; in groups: 2–5 years of age, 6–9 years of age, and 10–17 years of age.	Canada	primary data from a survey of 144 Canadian physicians and secondary form literature	1 year	direct costs, office visit for aAEFI, influenza, AOM, or LRI =$42.35 Costs results for AEFI (LAIV;TIV;Difference) age 2-5 =$12.87;$16.76;–$3.89 age 6-9=$8.78;$8.72;$0.06 age 10-17 =$0.60;$0.58;$0.02 age 2-17= $5.30;$6.17; –$0.87	the compared values are given further in this table	$ Canadian	2010	MSW (Medically Significant wheezing) injection site events- Defined as injection site only (assumed 0 for LAIV) + injection site and runny/stuf fy nose + injection site and other reactogenicity + injection site, runny/stuffy nose, and other reactogenicity; reactogenicity events defined as runny/stuffy nose only (assumed 0 for TIV) + other reactogenicity only + runny/stuffy nose and other.	clinical probabilities of AEFI: medically significant wheezing ; age 2-5: LAIV=2.1%; TIV=2.5%; age 6-9 LAIV=2.1% TIV =2.1% age 10-17: LAIV=0.0% TIV= 0.0% injection site events: age 2-5: LAIV=22,5%; TIV=33,8%; age 6-9 LAIV=9,0% TIV =11,1% LAIV=2,7% TIV= 3,3% reactogenisity events: age 2-5: LAIV=50,0%; TIV=33,7%; age 6-9 LAIV=16,0% TIV =13,0% age 10-17: LAIV=4,8% TIV= 3,9% the probabilities of vacc…	costs : OHIP schedule of benefits and fees, http://www.health.gov.on.ca/english/providers/program/ohip/sob/facility/ihf_mn.html. Clinical probabilities for AEFI, MSW: is based on MedImmune (data on file, 2007) and assumption Clinical probabilities for injection site events: based on MedImmune (data on file, 2007) and adjusted for age using Prosser et al Emerg Infect Dis. 2006; Clinical probabilit…	taken from pulished data and assumptions /no validation methods were reported, its time period for MSW occurring was 42 days, and for reactogenicity 10 days following vaccination	Unrestricted grant from AstraZeneca Canada.	"LAIV reduces the burden of influenza in children and adolescents. Consistent with previously reported results, vaccinating children with LAIV, rather than TIV, is the dominant strategy from both a societal perspective and a Ministry of Health perspective."	annual QALYs associated with influenza were calculated as: [0.558 (ie, utility of influenza) × 4.03 days (average number of days with uncomplicated influenza)] + [0.933 (ie, utility without influenza) × 361.22 days (average number of days with no influenza)]. Similar calculations were used to calculate the QALYs associated with MSW and complicated influenza. probabilistic sensitivity analyses- MS…
Teufel et al. 2008 [48]	CEA	not clearly stated	influenza vaccne vs no vaccination(influenza)	hospitalized children with asthma-school age children	USA	model-based study, -acute-care hospitals	one influenza season	the cost of AEFI=$0,69	NA	US$	2006	not specified	NA	costs: White et al.Pediatrics. 1999	taken from published literature/ no validation methods and its time period were reported	no information	"An intervention to improve the assessment and delivery of influ- enza vaccination to hospitalized pediatric asthmatics would improve clinical outcomes and result in cost savings. This model suggests that an inpatient program to deliver influenza vaccination to hospitalized pediatric patients with asthma would be beneficial by producing better health outcomes and reducing health care costs."	The total savings per vaccination of a healthy working adult was estimated as $46.85. This estimate included:$10, the cost of the vaccination; $0.69, the cost of the side effects of the vaccine; and $7.71, the cost of missing work in order to receive the vaccination.
Werker et al. 2014 [71]	CBA and CUA	net monetary benefit perspective	influenza vaccine in diferent periods trivalent killed split non-adjuvanted seasonal inﬂuenza vaccine (FluviralTM, GSK, Laval, Canada) containing A/Brisbane/59/2007 (H1N1),A/Uruguay/716/2007 (H3N2), and B/Florida/4/2006.	HIV population The cohort represents multiple sites in Canada, where the characteristics of HIV+ patients are similar to their US counterparts, and is representative of the US HIV+ adult population.	Canada	trial-based study, treatment arm of an RCT conducted at 12 CIHR Canadian HIV Trials Network sites	2000-2009 ( 2000–2001 to 2008–2009)	cost of administering vaccine: the cost is for a single dose and includes the actual vaccine, its distribution and administration fees, patient travel time, time lost from work, and AEFI	NA	US$	2012	not specified	NA	costs: own data Fraser et al. Vaccine 2007; Jefferson Tet al. Blackwell Science; 1998	taken from trial and pulished data /no validation methods and its time period were reported	no information	"Administering the vaccine on the target population in the middle of November or beginning of December averted 12 deaths per year and a savings of $60 million across the HIV+ population in the US.."	Those with higher CD4 counts are a bit less sensitive to exact timing, and can error on the AEFI a couple weeks later than the optimal policy suggests with minimal drawbacks. For unsuppressed patients, the optimal time is slightly earlier.
You et al. 2009 [72]	CBA and CUA	public health provider’s perspective	3 vaccination strategies: (1) influenza vaccination annually plus pneumococcal vaccination every 5 years; (2) influenza vaccination annually; (3) no vaccination (control)	65+	Hong Kong	elderly living in long-term care facilities (LTCFs).	5 years, from January 2004	cost of treatment for AEFI= 30	NA	US$	2006	not specified	incidence of AEFI = 0.01	cost of treatment of AEFI: assumption incidence of AEFI: Chen et al. Vaccine 2004	taken from published literature/ no validation methods and its time period were reported	no information	"Influenza vaccination with or without pneumococcal vaccination appears to be less costly with higher QALYs gained than no vaccination, over a 5-year period, for elderly people living in LTCFs from the perspective of a Hong Kong public health organisation."	In clinical Imputs, the incidences of AEFI from the two vaccines were derived from the literature. In cost imputs, the cost of vaccination included the vaccine acquisition cost, nursing cost for administration and cost of treatment of AEFI were included.
Colombo et al. 2006 [65]	CBA	perspective of the employer (public health care unit)	seasonal vaccine vs no vacc(ILI)	group of employees (107) of an Italian District Health Authority, Unità Locale Socio Sanitaria (ULSS)	Italy	observational study; Italian District Health Authority, Unità Locale Socio Sanitaria (ULSS)	December 2002 to April 2003,	indirect cost of working days lost due to AEFI= time x day cost of individual labor -Authors presented info from other studies: AEFI costs in other Italian studies (€) Liguria(2000-2001) per employee =0.17 or 1,1% Siena (1999-2000) per employee = 0,03 or 0,3% Siena (2000-2001) per employee = 0,03 or 0,3%	NA	€	presented separately per outcome as in the ref literature	not specified	NA	costs: Gasparini et al. Pharmacoeconomics Italian Research Articles, 5(Suppl 1):23–30. Gasparini et al.Vaccine, 20; Montomoli et al. PharmacoeconomicsItalian Research Articles, 5(Suppl 1):31–8.	taken from published literature/ no validation methods and its time period were reported	Sanofi-PasteurMSD S.p.a., Roma.	"The results suggest that the influenza vaccination strategy in our sample of people was cost-saving. The economic evaluation used in this study could also be used for other vaccination strategies and in other settings."
Turner et al. 2006 [44]	CUA	health care service (NHS) and societal perspective	Influenza vaccination vs placebo	healthy adults 50-64 years old	UK	the setting was primary care	not precised in the study	sensitivity analysis of cost per QALY saved for selected parameters: AEFI (base-case 1%) 0% cost per QALY= £10715 53%cost per QALY= £30000	no vaccination	UK £	2002	AEFI include: local reactions such as a ‘sorearm’and systemic reactions	probability of adverse events from immunisation = 0.01 QALD loss due to AEFI = 0.55 (because of the small numbers used, QALY loss due to inﬂuenza, adverse events of vaccination, and pneumonia, values are expressed in quality adjusted life days (QALDs) where 1 QALY = 365 QALDs. rate of 1% was applied for the frequency of systemic effects	probability and frequency: Nichol et al. N Engl J Med 1995;333(14):889–93. Nichol et al. Arch Intern Med 1996;156(14):1546–50. utility: Turner et al. Health Technol Assess 2003;7(35).	taken from published literature/ no validation methods and its time period were reported	NHS Health Technology Assessment programme and the National Institute of Clinical Excellence. DAT was funded by the Trent Institute for Health Services Research, the University Hospitals of Leicester (UHL) NHS Trust funded NJC.	"Extension of the current immunisation policy has the potential to generate a signiﬁcant health beneﬁt at a comparatively low cost.The vaccination of all healthy 50- to 64-year-olds is a cost-effective intervention."	Health loss associated with inﬂuenza morbidity, pneumonia morbidity, death, and also AEFI was considered, and measured outcomes using quality adjusted life years (QALY).
Nichol et al. 2003 [66]	CBA	health service provider and societal perspective	a trivalent, intranasal, live attenuated influenza virus vaccine (LAIV) was evaluated vs placebo in a clinical trial.	the study population comprised healthy working persons aged between 18 and 64 years.	USA	trial-based study, the setting was the community	the costs were incured during 5 months.	the estimated direct cost associated with the vaccination programme per person were: $0.61 due to AEFI (with the costs of vaccination and administration unknown) In indirect costs: lost time related to the vaccination programme was $1.47 due to AEFI, while those associated with the lost time due to work loss and reduced effectiveness avoided with vaccination were, respectively, $17.18. calculatio…	placebo *The influenza vaccination was compared with placebo since the aim of the study was to estimate the active value of the vaccine. However, the authors discussed the potential choice of another vaccine, trivalent inactivated vaccine (TIV) and stated that the two vaccines presented similar efficacy and safety profiles. Thus, the results of the present study also applied to TIV.	US$	1998	not specified	estimated benefits used in the economic analysis the number of days of work lost due to side effects (per 1,000 persons) was 10	the effectiveness evidence was derived from a single study and authors' assumptions; details of the study had been published elsewhere (Nichol et al 1999)	taken from their previosely published data of randomized, double-blind, placebo-controlled trial/ where combined passive and active methods to monitor potential AEFI in time periode of 7 to 14 days after the injection	Supported by Aviron as part of the Collaborative Research and Development Agreement with the National Institute of Allergy and Infectious Diseases, National Institutes of Health, Bethesda (MD); and a licensing agreement with University of Michigan, Ann Arbor (MI).	"The implementation of an influenza vaccination programme proved to be beneficial in healthy working adults in terms of both health and economic implications. Clinical conclusions The effectiveness analysis showed that LAIV was effective in reducing the number of days of illness and the days of work lost in comparison with placebo."	Estimation was made that workers would miss 10 days of work due to possible AEFI per 1000 persons vaccinated (range 0–20), and half would be medically attended. Health care provider visits due to side effects (per 1000 persons) from 0 to 10.
Dayan et al. 2001 [49]	CEA	hospital perspective and societal perspective	influeanza vaccine vs no vaccine	the study population comprised children aged 6 months to 15 years at high-risk for severe influenza ( haemodynamically significant cardiac disease, chronic pulmonary disorders, chronic metabolic diseases, renal dysfunction, haemoglobinopathies or immunosuppression)	the economic study was carried out in Argentina	model-based study; the setting was the community	1 year	the total (direct and indirect) costs were $39,286,244 in the vaccinated group and $51,181,114 in the non-vaccinated group. The vaccination programme resulted in cost-savings of $11,894,870 (net benefit to the society), which equates to $10.04 per vaccinated child. direct costs: treating AEFI= 236 950 vs non-vacinated= 0	NA	US$	1998	AEFI may include local reactions and systemic reactions, such as fever, malaise or myalgia	probability of AEFI= 1%	the effectiveness evidence was derived from published studies, augmented by the authors' assumptions. probability: Centers for Disease Control and Prevention (CDC). MMWR Morb Mortal Wkly Rep. 2000; Mostow et al. Am J Epidemiol 1970; American Academy of Pediatrics. Inﬂuenza. In: Pickering LK, edn. 2000 Red Book: Report of the Committee on Infectious Diseases. 25th edn. Elk Grove Village, IL: Ameri…	taken from published literature/ no validation methods and its time period were reported	no information	"Routine vaccination of high-risk children against influenza proved to be a cost-saving strategy from the perspective of society in Argentina. This conclusion was robust under reliable conditions."	AEFI may include local reactions and systemic reactions, such as fever, malaise or myalgia. Fewer than 1% of adults may present moderate fever within 48 h after vaccination. In children younger than 13 years of age, febrile reactions are infrequent. For children older than 12 years of age and for adults, the adverse effects of inactivated vaccines are similar. Nevertheless, as a conservative esti…
Postma et al. 1999 [50]	CEA	healthcare perspective	influenza vaccine vs no vaccination (deasease cost)	elderly individuals aged 65 years and older.	The Netherlands	model-based study, primary care	time frame of the study (less than 1 year). for the seasson 1997/98	estimated costs related to influenza in The Netherlands amounted to EUR 31,456,000; total vaccination costs for Dutch elderly were estimated at EUR 15 million; costs also included small costs for mild adverse effects that would possibly require a GP visit.	NA	€	1995	not specified	no	effectiveness data were derived from a review of the literature.	taken from published literature/ no validation methods and its time period were reported	no information	"Influenza vaccination has a cost-effectiveness ratio that is better than, or comparable to, that of other implemented Dutch programmes in the prevention of infectious diseases."
Hibbert et al. 2007 [78]	CEA & CUA	societal perspective	live-attenuated influenza vaccine-trivalent (LAIV-T) nasal spray vs placebo (no vaccination)	day-care children, ages 6–36 months	USA	day-care centre	time horizont 1 year 2 influenza seasons (2000/2001-2001/2002)	unit costs, health care resource cost for AEFI: physician visit US$ 69.96 hospital stay for wheezing episode US$ 3409.35 HCUP KID, 2003 anaphylaxis treatment US$ 3095.56 Guillain Barre syndrome US$ 26791.08 one bottle of children’s pseudoephedrine US$ 3.79 one bottle infant’s acetaminophen15 mL US$ 4.48 one albuterol inhaler 0.5% 20 mL US$ 24.15 direct and idirect costs with comparator cost in th…	direct vaccination cost (per child costs for season 1:base case) Vaccine reactions LAIV-T=US$ 7.85 vs placebo=US$ 0 LAIV-T vs placebo=US$ 7.85 subtotal for direct vaccination costs US$ 67.63 subtotal for direct inﬂuenza costs LAIV-T=US$ 3.56 Placebo= US$ 21.69 LAIV-T vs Placebo−US$ 18.13	US$	2007	in this clinical trial-s runny nose or nasal discharge for the ﬁrst dose in the ﬁrst year; in other literature- fever, both ≥37.5 and ≥38.6◦C, wheezing, anaphylaxis and GBS; the treatment for fever ≥37.5 ◦C was assumed to be infant acetaminophen; children with fever ≥38.6 ◦C also were assumed to require a physician visit; management of wheezing included a physician visit, prescription for an albu…	vaccine reaction rates (dose 1 in %, and dose 2 in % for season 1, and % for season 2) additional cases of runny nose/nasal discharge S1= 6,9%; 1,4% ; S2= 5,7% additional cases of fever>=37,5 C S1= 4,2%; -1,3%; S2 0,8% additional cases of fever >=38,6 C S1= 0% ; 0,2% ; S2= 0,9% additional cases of wheezing-after each dose 1,02% anaphylaxis= 0,00000025 GBS= 0,000001 treatment of selected vaccine r…	the clinical data were derived from a published randomised clinical trial (RCT) involving 1,616 children in two influenza seasons; costs for medications used to treat AEFI, pseudoephedrine, acetaminophen, and albuterol: 2007 Drug Topics Red Book ; physician visit cost for vaccine reactions, anaphylaxis and GBS : Prosser et al. Emerg Infect Dis 2006 frequency of occurane: Vesikari et al. Pediatric…	taken from published trial data and other pulished data /no validation methods and its time period were reported	no information	" The authors concluded that, regardless of the attack rate, an immunisation policy with LAIV-T that reduced influenza cases in young children was a cost-saving strategy from the perspective of US society. The study showed the advantages of a vaccine administered in a day-care setting during normal drop-off or pick-up hours."	The utility weights were derived from a published study that used the Quality of Well-Being Scale. In this clinical trial, there werent observed any wheezing AEFI in LAIV or placebo. However, they were incorporated the risks of acute wheezing episodes, which are highest among children <12 months of age and those with history of wheezing or asthma . From an economic standpoint the incorporation of…
Smith et al. 2010 [45]	CUA	societal perspective	no vaccination, inﬂuenza vaccination only, PPV only, vaccinate all with both vaccines (dual vaccination), and a CDC recommended strategy (inﬂuenza vaccination for all, PPV when comorbid conditions are present).	50-years-old population	USA	model-based study	1 year	no ADR cost data reported	NA	US$	2006	NA	duration of symptoms of AEFI (days) = 3 probability of AEFI = 3,2% utility weights, AEFI= 0,9	duration and probabilities: Jackson et al. J Am Med Assoc 1999; utilities: Gold et al. Med Care 1998	taken from published literature/ no validation methods and its time period were reported	The National Institute of Allergy and Infectious Diseases, Grant No. R01AI076256.	"Results were sensitive to shorter time horizons, favoring CDC recommendations. Dual vaccination of all 50-year-olds is economically reasonable. Shorter duration models may not fully account for PPV effectiveness."
France et al. 2018 [46]	CUA	societal perspective	vaccinated vs non-vaccinated universal	65+	USA	model-based study	5 year time horizon	cost of any nonhospitalized adverse event ibuprofen cost = $2.80	NA	US$	2016	non-hospitalized adverse event	probability : 8.3 disutilities (quality-adjusted life-years lost)=0.00274	cost: Walgreens. Ibuprofen price listing: https://www. walgreens.com/store/c/walgreens-ibuprofen-200-mg-tablets/ ID=prod3882482-product probability: DiazGranadoset al. New England Journal of Medicine, 371, 635–645. doi:10.1056/ NEJMoa1315727 disutility: authors assumption	taken from published literature/ no validation methods and its time period were reported	National Institute of General Medical Sciences	"In older adults, universal vaccine use could be clinically and economically reasonable if its effectiveness and uptake were comparable to or better than available seasonal vaccines and its effectiveness duration was 3 years or more."
Yang et al. 2018 [57]	CEA	societal perspective	vaccinated vs non-vaccinated universal	65 years and their family members	Taipei County, Taiwan	trial-based, cohord study	120 days	direct costs of ADR, fee per outpatient department =11.53 indirect costs, production loss hours = 8 traveling fee due to SE = 1	NA	US$	2001	NA	probability= 0.023	costs: NHI, National Health Insurance. probability: Huang et al. Formos J Med 1999	taken from published literature/ no validation methods and its time period were reported	not funded	"Universal vaccination against seasonal influenza was found to be very cost-effective when herd immunity is considered."
Meijboom et al. 2018 [68]	CBA	societal and hospital perspective	vaccinated vs non-vaccinated with annual vaccine	healthcare workders	Netherlands - Groningen	trial-based study	2009-2011	cost=€381 number of GP visits= 12.38	NA	€	2014	GP visits due to AEFI of the vaccination	probability : 1% AEFI only in 10% of staff members resulting in associated GP consultations in 10% of them	cost and probabilities: Postma et al. Vaccine. 2005	taken from trial and pulished data /no validation methods and its time period were reported	Funded by the Netherlands Organization for Health Research and Development (ZonMw), grant number 125030012.	"The effects of the hospital immunization program slightly outweigh the economic investments."
AEFI- Adverse Event Following Immunization; IIV- Inactivated Influ-enza Vaccine; LAIV- Live Attenuated Influenza Vaccine; TIV -Trivalent Influenza Vaccine; QIV- Quadrivalent Influenza Vaccines; PCV-Pneumococcal conjugate vaccine; Universal vaccine- vac-cine targeting pervasive portion of the influenza virus, so it can potentially be used for multiple years; QALYs-Quality-adjusted life years; QALD…
